# Supplementary material for: Modulation of Antioxidant Enzyme Expression of In Vitro Culture-Derived Reticulocytes
Source: Antioxidants (Basel). 2024 Sep 2;13(9):1070. doi: 10.3390/antiox13091070 (PMC11429491; doi:10.3390/antiox13091070)
Supplement: Supplementary file 1 [file antioxidants-13-01070-s001.zip]

Archive with 1 entries (1 files):
- antioxidants-3124836-supplementary.pdf
